# Supplementary material for: Effect of Pyroligneous Acid on the Productivity and Nutritional Quality of Greenhouse Tomato
Source: Plants (Basel). 2022 Jun 22;11(13):1650. doi: 10.3390/plants11131650 (PMC9268773; doi:10.3390/plants11131650)
Supplement: Supplementary file 1 [file plants-11-01650-s001.zip]

Archive with 1 entries (1 files):
- plants-1762001-supplementary.xlsx
