# Supplementary material for: Effect of Pyroligneous Acid on the Productivity and Nutritional Quality of Greenhouse Tomato
Source: Plants (Basel). 2022 Jun 22;11(13):1650. doi: 10.3390/plants11131650 (PMC9268773; doi:10.3390/plants11131650)
Supplement: Supplementary file 1 [file plants-11-01650-s001.zip › plants-1762001-supplementary.xlsx]

## Sheet: Table S1
Table S1: Chemical composition of PA obtained from White pine. RL; reporting limit.
Mineral element	Unit	RL	Content
Nitrate & Nitrite	mg/L	50	100
Aluminum	mg/L	1	2
Antimony	mg/L	0.1	< 0.10
Arsenic	mg/L	1	< 1.00
Barium	mg/L	1	< 1.00
Beryllium	mg/L	0.1	< 0.10
Bismuth	mg/L	1	< 1.00
Boron	mg/L	1	< 1.00
Cadmium	mg/L	0.01	0.2
Calcium	mg/L	50	100
Chromium	mg/L	1	< 1.00
Cobalt	mg/L	0.1	< 0.10
Copper	mg/L	1	< 1.00
Iron	mg/L	20	< 20.00
Lead	mg/L	0.1	0.6
Lithium	mg/L	0.1	< 0.10
Magnesium	mg/L	10	< 10.00
Manganese	mg/L	1	1
Molybdenum	mg/L	0.1	< 0.10
Nickel	mg/L	1	< 1.00
Potassium	mg/L	20	180
Rubidium	mg/L	0.1	0.1
Selenium	mg/L	1	< 1.00
Silver	mg/L	0.1	< 0.10
Sodium	mg/L	50	< 50.00
Strontium	mg/L	1	< 1.00
Tellurium	mg/L	0.1	< 0.1.00
Thallium	mg/L	0.1	< 0.10
Tin	mg/L	1	< 1.00
Uranium	mg/L	0.1	< 0.10
Vanadium	mg/L	1	< 1.00
Zinc	mg/L	1	10
Salicylic acid	µM	0.06	8.33
Oxalic acid	µM	0.1	47.8
Propionic acid	µM	0.03	4120
Malic acid	µM	0.06	70.3
Shikimic acid	µM	0.32	1.87
Hydroxytetradecenoylcarnitine	µM	0.06	0.25
Tetradecadienylcarnitine	µM	0.05	0.37
Hydroxytetradecadienylcarnitine	µM	0.05	0.6
Hexadecanoylcarnitine	µM	0.03	0.3

## Sheet: Table S2
Table S2: Pearsons correlation between the morpho-physiological, yield and quality of tomato plants in response to PA application.
Variables	Flower number	Number of suckers	Plant height	SPAD	Ci	Intracellular CO2	E	A	gs	Total Fruit weight	Fruit number	Salinity	EC	TDS	Juice pH	Brix	TA	Carotenoid	Total sugar	Total phenolics	Flavonoid	Total ascorbate	Total protein
Number of suckers	0.903
Plant height	0.076	0.165
SPAD	-0.71	-0.588	-0.363
Ci	-0.32	0.011	0.547	-0.123
Intracellular CO2	-0.834	-0.667	-0.023	0.927	0.157
E	0.065	0.313	0.485	-0.531	0.888	-0.31
A	0.828	0.865	0.307	-0.891	0.222	-0.87	0.608
gs	-0.008	0.238	0.519	-0.495	0.914	-0.251	0.996	0.548
Total Fruit weight	0.292	0.36	0.943	-0.639	0.565	-0.33	0.651	0.584	0.664
Fruit number	0.305	0.229	0.915	-0.501	0.188	-0.232	0.229	0.36	0.252	0.887
Salinity	0.677	0.58	-0.666	-0.315	-0.516	-0.64	-0.167	0.461	-0.248	-0.434	-0.477
EC	0.669	0.577	-0.681	-0.263	-0.543	-0.598	-0.213	0.426	-0.294	-0.465	-0.491	0.998
TDS	0.652	0.568	-0.69	-0.271	-0.513	-0.603	-0.179	0.432	-0.26	-0.467	-0.512	0.999	0.999
pH	-0.319	-0.135	0.832	0.212	0.518	0.521	0.213	-0.181	0.266	0.613	0.651	-0.864	-0.848	-0.862
Brix	0.688	0.564	-0.667	-0.217	-0.65	-0.562	-0.338	0.369	-0.417	-0.482	-0.439	0.979	0.988	0.98	-0.809
TA	0.045	0.171	-0.754	0.558	-0.371	0.248	-0.432	-0.234	-0.478	-0.786	-0.779	0.567	0.612	0.607	-0.428	0.623
Carotenoid	0.492	0.14	-0.028	-0.169	-0.848	-0.294	-0.71	0.008	-0.725	-0.053	0.36	0.253	0.271	0.231	-0.151	0.399	-0.059
Total sugar	0.365	0.576	-0.447	-0.212	0.204	-0.392	0.423	0.519	0.355	-0.223	-0.569	0.703	0.692	0.717	-0.553	0.589	0.547	-0.48
Total phenolics	-0.296	-0.192	-0.83	0.744	-0.324	0.466	-0.481	-0.521	-0.501	-0.915	-0.897	0.371	0.413	0.416	-0.412	0.416	0.93	-0.177	0.393
Flavonoid	-0.185	-0.144	-0.903	0.652	-0.454	0.334	-0.545	-0.459	-0.573	-0.953	-0.906	0.5	0.538	0.539	-0.546	0.546	0.933	-0.056	0.411	0.984
Total ascorbate	-0.224	-0.17	-0.43	0.841	-0.478	0.649	-0.752	-0.639	-0.753	-0.659	-0.414	0.053	0.118	0.092	0.061	0.209	0.76	0.225	-0.105	0.768	0.734
Total protein	0.597	0.416	0.441	-0.972	0.092	-0.856	0.461	0.769	0.442	0.678	0.604	0.157	0.103	0.108	-0.126	0.072	-0.711	0.249	-0.008	-0.842	-0.751	-0.869
Peroxidase activity	0.742	0.772	-0.03	-0.815	0.158	-0.885	0.577	0.928	0.508	0.293	0.011	0.665	0.625	0.643	-0.489	0.539	-0.035	-0.12	0.736	-0.268	-0.188	-0.613	0.663
	A, photosynthetic rate; E, transpiration rate; gs, stomatal conductance; Ci, Sub-stomatal CO2; EC, electrical conductivity; TDS, total dissolved solids; TA; titratable acidity. Values in bold indicate significance at P < 0.05. The different colors and intensity indicates the degree
	of correlation: dark green is highly positive correlation, light green is medium to low positive correlation, dark red indicates highly negative correlation and light red indicates medium to low negative correlation.
